# Supplementary material for: Quantification of intramuscular fat in patients with late-onset Pompe disease by conventional magnetic resonance imaging for the long-term follow-up of enzyme replacement therapy
Source: PLoS One. 2018 Jan 9;13(1):e0190784. doi: 10.1371/journal.pone.0190784 (PMC5760036; doi:10.1371/journal.pone.0190784)
Supplement: S1 Dataset — (XLSX) [file pone.0190784.s002.xlsx]

## Sheet: Tabelle1
ID	gender	age	Merc_psoas_o1	Merc_psoas_o2	Merc_para_o1	Merc_para_o2	CSA_L3_ps_r_o1	CSA_L3_ps_r_o2	FCSA_L3_ps_r_o1	FCSA_L3_ps_r_o2	CSA_L3_ps_l_o1	CSA_L3_ps_l_o2	FCSA_L3_ps_l_o1	FCSA_L3_ps_l_o2	CSA_L3_para_r_o1	CSA_L3_para_r_o2	FCSA_L3_para_r_o1	FCSA_L3_para_r_o2	CSA_L3_para_l_o1	CSA_L3_para_l_o2	FCSA_L3_para_l_o1	FCSA_L3_para_l_o2	CSA_L5_ps_r_o1	CSA_L5_ps_r_o2	FCSA_L5_ps_r_o1	FCSA_L5_ps_r_o2	CSA_L5_ps_l_o1	CSA_L5_ps_l_o2	FCSA_L5_ps_l_o1	FCSA_L5_ps_l_o2	CSA_L5_para_r_o1	CSA_L5_para_r_o2	FCSA_L5_para_r_o1	FCSA_L5_para_r_o2	CSA_L5_para_l_o1	CSA_L5_para_l_o2	FCSA_L5_para_l_o1	FCSA_L5_para_l_o2	FF_L3_ps_r_o1	FF_L3_ps_r_o2	FF_L3_ps_l_o1	FF_L3_ps_l_o2	FF_L3_para_r_o1	FF_L3_para_r_o2	FF_L3_para_l_o1	FF_L3_para_l_o2	FF_L5_ps_r_o1	FF_L5_ps_r_o2	FF_L5_ps_l_o1
1	2	24	1	1	2	2	422	373	378	302	519	386	486	363	1389	1454	1068	983	1469	1362	1235	1025	824	653	671	624	915	642	759	636	2070	1974	1416	930	2047	1966	1494	1098	0.1	0.19	0.06	0.06	0.23	0.32	0.16	0.25	0.19	0.04	0.17
2	2	12	1	1	1	1	300	454	223	432	401	584	364	551	1273	1372	1141	1297	1157	1408	1085	1314	864	964	831	944	929	977	906	960	1526	1567	1332	1114	1425	1678	1298	1213	0.26	0.05	0.09	0.06	0.1	0.05	0.06	0.07	0.04	0.02	0.02
3	2	46	1	1	2	3	568	701	471	664	695	786	520	758	2513	2812	1541	1785	2301	2600	1085	1176	1414	1335	1349	1279	1446	1448	1408	1392	2661	2460	1617	1542	2542	2443	1592	1536	0.17	0.05	0.25	0.04	0.39	0.37	0.53	0.55	0.05	0.04	0.03
4	1	18	1	1	1	1	901	966	892	919	1139	966	1134	954	2609	2748	2536	2697	2294	2286	2232	2224	1308	1291	1272	1285	1367	1360	1360	1349	2928	2389	2820	2273	2760	2406	2646	2192	0.01	0.05	0	0.01	0.03	0.02	0.03	0.03	0.03	0	0.01
5	2	59	2	2	4	4	533	301	415	258	484	299	362	282	1377	1146	537	162	1596	1545	360	169	715	644	502	538	617	599	519	463	1625	1585	354	273	1627	1668	521	397	0.22	0.14	0.25	0.06	0.61	0.86	0.77	0.89	0.3	0.16	0.16
6	1	13	1	1	1	1	260	495	213	445	345	537	321	507	1353	1392	1353	1302	1515	1494	1511	1467	700	742	666	706	748	857	731	817	1433	1491	1348	1352	1677	1607	1595	1376	0.18	0.1	0.07	0.06	0	0.06	0	0.02	0.05	0.05	0.02
7	2	46	2	2	4	4	419	493	269	224	310	227	191	75	1344	1328	272	39	1367	1434	150	16	590	448	405	130	636	402	354	87	1699	1494	556	24	1846	1562	348	34	0.36	0.55	0.38	0.67	0.8	0.97	0.89	0.99	0.31	0.71	0.44
8	2	63	4	4	4	4	437	633	94	49	438	358	53	8	1736	2159	376	34	1776	2214	324	75	639	613	90	13	677	352	211	14	2352	2323	726	108	2427	2465	903	259	0.78	0.92	0.88	0.98	0.78	0.98	0.82	0.97	0.86	0.98	0.69
9	1	47	4	4	4	4	312	543	28	170	339	452	36	97	1424	1821	130	141	1403	2007	128	162	809	727	75	18	846	616	66	19	2457	2137	311	290	2507	2268	276	170	0.91	0.69	0.89	0.79	0.91	0.92	0.91	0.92	0.91	0.98	0.92
10	1	52	4	4	4	4	684	338	29	8	776	480	46	21	2036	1848	174	14	2026	1800	253	13	961	693	94	51	1253	968	186	190	2060	1726	230	37	2473	2053	244	41	0.96	0.98	0.94	0.96	0.91	0.99	0.88	0.99	0.9	0.93	0.85
11	1	35	2	3	3	4	434	583	284	401	319	407	184	233	2020	2030	342	175	2089	2123	375	121	1202	1292	805	808	1130	1308	746	808	2633	2114	437	47	2584	2114	701	87	0.35	0.31	0.42	0.43	0.83	0.91	0.82	0.94	0.33	0.37	0.34
12	1	43	2	2	3	3	393	1131	170	1082	479	952	278	885	1627	2049	768	897	2062	2416	1659	1064	1613	1456	1459	1247	1147	1040	781	326	2983	2586	1643	1338	3070	2607	817	585	0.57	0.04	0.42	0.07	0.53	0.56	0.2	0.56	0.1	0.14	0.32
13	1	14	1	1	1	1	475	600	403	549	516	652	481	619	2107	2045	2053	1846	2100	2452	2053	2253	753	820	703	741	794	915	787	862	2480	2433	2322	2291	2533	2608	2396	2489	0.15	0.08	0.07	0.05	0.03	0.1	0.02	0.08	0.07	0.1	0.01
14	1	45	4	4	4	4	370	356	45	18	407	339	38	15	1658	2042	249	16	1553	1989	269	25	382	417	20	13	413	362	15	7	2122	1481	297	42	1969	1835	163	40	0.88	0.95	0.91	0.96	0.85	0.99	0.83	0.99	0.95	0.97	0.96
15	2	14	1	1	1	1	638	611	591	579	624	639	582	629	1841	1604	1735	1585	1814	1868	1717	1782	1027	1020	978	997	1006	1043	998	1043	2077	1969	1936	1698	2303	2191	2035	2010	0.07	0.05	0.07	0.02	0.06	0.01	0.05	0.05	0.05	0.02	0.01
16	2	10	1	1	1	1	323	368	296	302	414	514	389	487	1097	1133	1073	1004	1061	1070	1036	990	772	808	633	768	709	912	638	892	1419	1269	1276	1067	1310	1266	1117	1068	0.08	0.18	0.06	0.05	0.02	0.11	0.02	0.07	0.18	0.05	0.1
17	2	47	4	4	4	4	538	276	27	27	504	278	13	9	1071	967	49	9	986	992	87	10	615	422	50	6	661	536	12	4	1274	1786	60	18	1356	1928	72	11	0.95	0.9	0.97	0.97	0.95	0.99	0.91	0.99	0.92	0.99	0.98
18	2	70	3	4	4	4	280	307	38	7	333	326	37	44	1477	1218	186	17	1395	1291	77	25	585	619	131	204	846	598	176	197	1664	1584	314	127	1702	1288	327	166	0.86	0.98	0.89	0.87	0.87	0.99	0.94	0.98	0.78	0.67	0.79
19	1	70	4	4	3	4	652	694	6	4	911	837	73	79	2734	2655	931	650	2468	2386	1034	583	1293	1322	68	93	1318	1202	28	17	3118	2726	1880	1320	2766	2698	1808	1198	0.99	0.99	0.92	0.91	0.66	0.76	0.58	0.76	0.95	0.93	0.98
20	2	20	1	1	2	1	380	253	338	208	474	342	424	295	1756	1682	1558	1483	1998	1647	1565	1290	728	782	668	745	1038	1046	956	993	2326	2273	1831	1919	2447	2242	1863	1846	0.11	0.18	0.11	0.14	0.11	0.12	0.22	0.22	0.08	0.05	0.08
21	1	17	1	1	1	1	799	1602	732	1578	856	1426	771	1388	2609	2557	2560	2519	2863	2380	2727	2254	1627	1993	1586	1941	1307	2085	1302	2032	2749	2367	2685	2150	2318	2344	2219	2121	0.08	0.01	0.1	0.03	0.02	0.01	0.05	0.05	0.03	0.03	0
22	1	6	1	1	1	1	221	254	211	228	227	299	213	292	796	843	786	731	790	853	787	842	422	527	399	482	444	497	438	496	1015	1020	958	962	1084	1149	1035	1069	0.05	0.1	0.06	0.02	0.01	0.13	0	0.01	0.05	0.09	0.01
23	1	18	1	1	1	1	602	766	599	732	583	719	575	701	1442	1416	1400	1386	1423	1388	1360	1331	1065	1096	997	1068	1055	1209	1035	1193	1622	1675	1564	1455	1441	1560	1353	1389	0	0.04	0.01	0.03	0.03	0.02	0.04	0.04	0.06	0.03	0.02
24	2	15	1	1	1	1	466	649	458	597	615	686	605	657	1949	2017	1867	1844	1796	2032	1732	1843	785	862	672	770	711	765	661	702	2396	2018	2156	1768	2267	1853	2048	1697	0.02	0.08	0.02	0.04	0.04	0.09	0.04	0.09	0.14	0.11	0.07
25	2	23	3	3	2	2	267	249	121	155	250	214	194	73	1673	1037	1405	581	1841	1304	1310	938	418	483	207	178	438	419	152	140	2109	1919	1587	1361	2285	2046	1387	1304	0.55	0.38	0.22	0.66	0.16	0.44	0.29	0.28	0.5	0.63	0.65
26	1	15	1	1	2	1	325	462	291	446	410	641	334	538	1614	1701	1507	1385	1568	1570	1333	1342	538	884	527	867	495	993	457	944	1942	1555	1735	1090	2028	1590	1639	1045	0.1	0.03	0.19	0.16	0.07	0.19	0.15	0.15	0.02	0.02	0.08
27	2	46	3	4	4	4	229	539	16	121	229	295	59	132	1590	1695	389	136	1591	1623	431	104	374	365	134	101	353	331	114	58	1821	1744	249	249	1678	1715	144	52	0.93	0.78	0.74	0.55	0.76	0.92	0.73	0.94	0.64	0.72	0.68
28	2	42	3	2	4	4	587	207	336	155	447	227	223	152	1831	1514	435	224	1693	1471	304	256	583	485	452	374	515	370	230	156	2177	1826	767	529	1954	1736	533	524	0.43	0.25	0.5	0.33	0.76	0.85	0.82	0.83	0.22	0.23	0.55
29	1	53	4	4	4	4	583	447	48	32	603	464	9	1	1992	1935	39	118	2270	2039	57	105	707	693	10	43	633	406	2	4	2478	2053	184	71	2345	2043	291	339	0.92	0.93	0.99	1	0.98	0.94	0.97	0.95	0.99	0.94	1
30	2	20	1	1	2	1	549	454	514	435	531	494	518	479	1803	1324	1721	1256	1649	1319	1539	1293	781	798	726	762	704	761	697	754	1926	1800	1576	1515	1780	1822	1503	1504	0.06	0.04	0.02	0.03	0.05	0.05	0.07	0.02	0.07	0.05	0.01
31	2	11	1	1	1	1	494	535	475	502	452	421	424	407	1258	1144	1195	1120	1414	1372	1291	1307	724	808	716	761	743	800	732	792	1802	1664	1647	1519	1622	1638	1486	1450	0.04	0.06	0.06	0.03	0.05	0.02	0.09	0.05	0.01	0.06	0.01
32	1	25	1	1	2	1	1145	1048	1091	1010	1198	1142	1166	1117	2583	2451	2553	2166	2810	2568	2709	2329	1352	1589	1328	1546	1540	1611	1526	1601	2848	2684	2745	2284	2790	2763	2656	2278	0.05	0.04	0.03	0.02	0.01	0.12	0.04	0.09	0.02	0.03	0.01
33	1	8	2	1	2	1	80	48	60	44	222	119	171	116	785	556	599	489	924	686	795	617	121	187	104	170	150	198	121	190	841	928	627	781	1036	680	843	439	0.25	0.08	0.23	0.03	0.24	0.12	0.14	0.1	0.14	0.09	0.19
34	1	29	4	4	4	4	493	454	44	14	484	513	60	65	1622	1711	243	147	1782	1666	216	283	723	776	22	32	916	855	57	75	2280	1781	287	154	2117	1855	358	205	0.91	0.97	0.88	0.87	0.85	0.91	0.88	0.83	0.97	0.96	0.94
35	1	28	2	3	3	4	241	231	137	174	367	273	248	246	1649	1594	483	520	1467	1537	545	604	724	704	315	433	931	777	451	538	1966	1873	920	864	2117	1822	908	708	0.43	0.25	0.32	0.1	0.71	0.67	0.63	0.61	0.56	0.38	0.52
36	1	74	3	3	4	4	299	239	230	205	399	348	275	201	1710	1619	202	216	1831	1798	138	193	572	493	207	140	605	536	162	182	2429	2046	514	112	2414	2166	426	66	0.23	0.14	0.31	0.42	0.88	0.87	0.92	0.89	0.64	0.72	0.73
37	1	12	1	1	1	1	345	520	335	443	372	428	365	339	1425	1502	1398	1371	1437	1488	1412	1254	951	1025	942	893	881	991	875	919	1838	1993	1745	1487	1723	1821	1642	1344	0.03	0.15	0.02	0.21	0.02	0.09	0.02	0.16	0.01	0.13	0.01
38	2	34	1	1	1	1	602	342	580	295	729	373	701	351	2207	2270	2047	2032	2127	2232	2012	2009	1271	1081	1241	1027	1269	1204	1203	1156	2544	2204	2386	1855	2469	2491	2258	2021	0.04	0.14	0.04	0.06	0.07	0.1	0.05	0.1	0.02	0.05	0.05
39	1	10	1	1	1	1	160	187	129	167	265	296	239	259	1135	1121	1081	1035	1146	1067	1083	983	422	441	361	388	427	511	406	491	1375	1210	1248	1012	1161	1216	1017	1091	0.19	0.11	0.1	0.13	0.05	0.08	0.05	0.08	0.14	0.12	0.05
40	2	64	4	4	4	4	370	312	45	14	403	420	56	22	2262	1764	115	19	2103	2028	148	49	513	831	23	7	352	571	17	16	2339	1725	124	37	2091	2198	102	70	0.88	0.96	0.86	0.95	0.95	0.99	0.93	0.98	0.96	0.99	0.95
41	1	32	2	2	3	3	899	1205	696	785	854	940	659	738	1446	1263	396	429	1448	1201	372	392	1306	1816	1040	1349	1111	1673	909	1450	1491	1555	480	689	1619	1500	411	545	0.23	0.35	0.23	0.21	0.73	0.66	0.74	0.67	0.2	0.26	0.18
	1: male
	2: female
Description of variables:
Merc_psoas_o1	Mercuri score of the psoas muscle (observer 1)
Merc_psoas_o2	Mercuri score of the psoas muscle (observer 2)
Merc_para_o1	Mercuri score of the paraspinal muscles (observer 1)
Merc_para_o2	Mercuri score of the paraspinal muscles (observer 2)
6MWT	6-minute walk test
4step	4-step stair climb test
FVC_sitting	forced vital capacity in sitting position
FVC_supine	forced vital capacity in supine position
CK	plasma creatine kinase
MRC_ps	Medical Research Council score of muscle strength for the psoas muscle
MRC_para	Medical Research Council score of muscle strength for the paraspinal muscles
Quantitative MR parameters:
CSA	cross-sectional area
FCSA	functional cross-sectional area
L3	L3 level
L5	L5 level
ps	psoas muscle
para	paraspinal muscles
r	right
l	left
tot	total (mean between left and right)
o1	observer 1
o2	observer 2
FF	fat fraction
[truncated: 20 more columns]
