# Supplementary material for: Quantification of intramuscular fat in patients with late-onset Pompe disease by conventional magnetic resonance imaging for the long-term follow-up of enzyme replacement therapy
Source: PLoS One. 2018 Jan 9;13(1):e0190784. doi: 10.1371/journal.pone.0190784 (PMC5760036; doi:10.1371/journal.pone.0190784)
Supplement: S2 Dataset — (XLSX) [file pone.0190784.s003.xlsx]

## Sheet: Tabelle1
ID	gender	age	B_6MWT	B_4step	B_FVC_sitting	B_FVC_supine	B_CK	B_MRC_ps	B_MRC_para	B_FF_ps	B_FF_para	B_Merc_ps	B_Merc_para	FU1_time	FU1_6MWT	FU1_4step	FU1_FVC_sitting	FU1_FVC_supine	FU1_CK	FU1_MRC_ps	FU1_MRC_para	FU1_FF_ps	FU1_FF_para	FU1_Merc_ps	FU1_Merc_para	FU2_time	FU2_6MWT	FU2_4step	FU2_FVC_sitting	FU2_FVC_supine	FU2_CK	FU2_MRC_ps	FU2_MRC_para	FU2_FF_ps	FU2_FF_para	FU2_Merc_ps	FU2_Merc_para
1	2	24	289	10	2	1.8	931	3		0.08	0.39	1	2	43	214	17.1	1.8	1.4	633	4	4	0.15	0.68	1	3	54			0.5	1.6	661	2	2	0.15	0.41	1	3
2	2	12	648	1.9	2.9	2.7	1107	4	4	0.04	0.17	1	1	42	537	1.7	3.6	3	563	4	5	0.13	0.4	1	2	55	521	1.7	3.3	2.8	420	3	5	0.08	0.31	1	2
5	2	59	510	2.8	3.3	3.3	376	3	4	0.15	0.83	2	4	38	490	1.9	3	2.3	392	4	3	0.44	0.82	3	4
6	1	13	668	1.4	2.3	2.1	898	5	5	0.06	0.08	1	1	36	603	1.9	3.5	3.6	415	5	5	0.08	0.07	1	1	70	616	1.5	4.4	4.4	441	5	5	0.04	0.04	1	1
7	2	46	473	4	3.2	2.9	765	2	4	0.68	0.98	2	4	39	363	4.4	3.3	2.8	383	2	4	0.6	0.95	3	4	83			3	2.3	245	2	5	0.7	0.89	4	4
9	1	47	332	3.4	2.7	2.3	1144	2	3	0.85	0.91	4	4	40	257	5.3	2.7	1.3	1043	2	2	0.86	0.85	4	4
13	1	14	684	1.7	4.3	4.7	1520	5	4	0.07	0.07	1	1	51	604	1.3	4.8	4.4	1790	5	4	0.19	0.11	1	1	86	562	1.6	5	4.6	2105	4	5	0.37	0.24	2	2
17	2	47	370	4.4	2.2	1.3	405	2	5	0.96	0.99	4	4	41	304	8.4	1.8	1	366	2	4	0.98	0.94	4	4
23	1	18	535	1.9	3.2	3.1	1097	5	5	0.03	0.08	1	1	37	565	1.5	2.9	2.7	1912	5	5	0.06	0.14	1	1	50	525	2.3	2.8	2.6	1120	5	5	0.06	0.12	1	1
26	1	15	690	1.8	3.5	3.2	892	5	4	0.07	0.24	1	2	36	598	1.8	4.6	4.5	986	5	4	0.06	0.21	1	2
28	2	42	540	2.5	3.6	2.9	1012	5	4	0.35	0.77	3	4	50	476	2.7	3.4	3	573	4	5	0.37	0.79	3	4	79	465	2.6	3.4	2.6	480	3	5	0.7	0.81	4	4
31	2	11	553	1.1	2.7	2.8	466	4	5	0.04	0.07	1	1	24	562	2.3	3.4	3.2	182	5	5	0.05	0.09	1	1
34	1	29	520	2.2	3.8	2.9	982	4	4	0.93	0.89	4	4	34	484	2.3	3.8	2.9	1095	3	5	0.99	0.94	4	4
	1: male
	2: female
Description of variables:
B	baseline examination
FU1	follow-up 1
FU2	follow-up 2
6MWT	6-minute walk test [m]
4step	4-step stair climb test [s]
FVC_sitting	forced vital capacity in sitting position [l]
FVC_supine	forced vital capacity in supine position [l]
CK	plasma creatine kinase [U/l]
FF_ps	fat fraction of the psoas muscle (mean of L3/L5 left and right side, respectively)
FF_para	fat fraction of the paraspinal muscles (mean of L3/L5 left and right side, respectively)
MRC_ps	Medical Research Council score of muscle strength for the psoas muscle
MRC_para	Medical Research Council score of muscle strength for the paraspinal muscles
FU1_time	time between baseline and follow-up 1 (months)
FU2_time	time between baseline and follow-up 2 (months)
